# Supplementary material for: Relationships between community-led mutual aid groups and the state during the COVID-19 pandemic: complementary, supplementary, or adversarial?
Source: Public Manag Rev. 2022 Jun 6;26(2):313–33. doi: 10.1080/14719037.2022.2084769 (PMC11138323; doi:10.1080/14719037.2022.2084769)
Supplement: Supplemental Material [file RPXM_A_2084769_SM5811.zip]

Archive with 2 entries (2 files):
- Appendix 1 Methods and Analysis Process.docx
- Appendix 2 Ethnographic Observations.docx
